# Supplementary material for: Unraveling an extreme AT-rich and complex mitochondrial genome: the first complete mitogenome of the species-rich family Diaspididae (Hemiptera, Coccomorpha) and its evolutionary implications
Source: Zookeys. 2026 Mar 2;1272:47–66. doi: 10.3897/zookeys.1272.178506 (PMC12973041; doi:10.3897/zookeys.1272.178506)
Supplement: Supplementary material 1 — Mitochondrial genomic information of Coccomorpha [file zookeys-1272-047_article-178506__-s001.xlsx]

## Sheet: Sheet1
	Table S1 Mitochondrial genomic information of Coccomorpha.
	Accession number	Species	Family	Genome length (bp)	AT% of genome	A (%) (+)	T (%) (+)	C (%) (+)	G (%) (+)	G+C (%) (+)	G+T (%) (+)	AT skew (+)	GC skew (+)
	MW839575	Aclerda takahashii	Aclerdidae	16599	84.5	47.5	37	11.1	4.4	15.5	41.4	0.125	-0.427
	OP351526	Nipponaclerda biwakoensis	Aclerdidae	16675	81.2	45.8	35.4	13	5.9	18.9	41.3	0.128	-0.379
	OP351522	Antecerococcus theydoni	Cerococcidae	15552	83.6	50.9	32.7	12.9	3.5	16.4	36.2	0.218	-0.573
	MK847519	Ceroplastes japonicus	Coccidae	14977	85.2	52.5	32.7	10.2	4.7	14.9	37.4	0.233	-0.372
	OP388830	Ceroplastes floridensis	Coccidae	15085	85.1	52.4	32.7	10.1	4.8	14.9	37.5	0.232	-0.355
	OP388828	Ceroplastes rubens	Coccidae	15316	87.2	54.2	33	8.5	4.4	12.9	37.4	0.244	-0.321
	NC_085772	Coccus hesperidum	Coccidae	15566	83.4	50.9	32.5	10.9	5.8	16.7	38.3	0.221	-0.304
	MW302211	Didesmococcus koreanus	Coccidae	15143	82.5	47.1	35.4	11.8	5.6	17.4	41	0.142	-0.357
	OP388829	Ericerus pela	Coccidae	16349	88.4	49.9	38.5	7.7	4	11.7	42.5	0.129	-0.318
	NC_067790	Parasaissetia nigra	Coccidae	15632	85.9	52	33.9	9.3	4.8	14.1	38.7	0.21	-0.323
	MN863803	Saissetia coffeae	Coccidae	15389	84.7	50.4	34.3	10.5	4.8	15.3	39.1	0.189	-0.369
	PP034407	Aulacaspis yasumatsui	Diaspididae	21273	92.1	51.5	40.6	4.5	3.4	7.9	44	0.118	-0.144
	OP351525	Acanthococcus coriaceus	Eriococcidae	16295	89.4	48.6	40.8	7.5	3.1	10.6	43.9	0.087	-0.42
	OP351523	Apiomorpha munita	Eriococcidae	15644	89.4	46.1	43.3	7.6	3	10.6	46.3	0.031	-0.432
	OP351521	Albotachardina sinensis	Kerriidae	17405	90.5	44.6	45.9	6.8	2.8	9.6	48.7	-0.014	-0.423
	OM396907	Matsucoccus matsumurae	Matsucoccidae	15360	91.1	48.1	43	5.6	3.3	8.9	46.3	0.056	-0.267
	NC_066716	Phenacoccus manihoti	Pseudococcidae	14965	89.3	45.3	44	7.1	3.6	10.7	47.6	0.014	-0.335
