# Supplementary material for: Unraveling an extreme AT-rich and complex mitochondrial genome: the first complete mitogenome of the species-rich family Diaspididae (Hemiptera, Coccomorpha) and its evolutionary implications
Source: Zookeys. 2026 Mar 2;1272:47–66. doi: 10.3897/zookeys.1272.178506 (PMC12973041; doi:10.3897/zookeys.1272.178506)
Supplement: Supplementary material 2 — Annotation of Aulacaspis yasumatsui mitogenome [file zookeys-1272-047_article-178506__-s002.xlsx]

## Sheet: Sheet1
	Table S2 Annotation of Aulacaspis yasumatsui mitochondrial genome
	Gene	Start	Stop	Size	Intergenic nucleotides	Start codon	Stop codon	Strand
	cox1	1	1545	1545		TTA	TAA	J
	cox2	1558	2229	672	12	ATT	TAA	J
	atp8	2220	2360	141	-10	ATG	TAA	J
	atp6	2363	2932	570	2	ATA	TAA	J
	nad3	3011	3268	258	78	AAA	TAA	J
	nad6	3271	3711	441	2	ATT	TAA	J
	nad1	3729	4619	891	17	ATA	TAA	N
	cox3	4716	5474	759	96	ATA	TAA	J
	trnG	5475	5532	58				J
	Repeat region	5533	10681	5149				J
	trnC	10682	10754	73				N
	nad5	10769	12406	1638	14	ATT	TAA	N
	rrnS	12407	13129	723				N
	nad2	13130	14044	915		ATT	TAA	J
	trnP	14043	14112	70	-2			J
	trnK	14146	14205	60	33			J
	trnY	14219	14288	70	13			N
	trnH	14340	14395	56	51			N
	nad4	14376	15599	1224	-20	ATT	TAA	N
	nad4L	15653	15889	237	53	ATA	TAA	N
	trnE	15924	15976	53	34			J
	trnD	16036	16086	51	59			J
	cytb	16134	17219	1086	47	ATA	TAA	J
	trnN	17277	17348	72	57			J
	Control Region	17349	19983	2635				J
	trnF	19984	20055	72				J
	rrnL	20056	21193	1138				N
	trnM	21193	21245	53	-1			J
