# Supplementary material for: Unraveling an extreme AT-rich and complex mitochondrial genome: the first complete mitogenome of the species-rich family Diaspididae (Hemiptera, Coccomorpha) and its evolutionary implications
Source: Zookeys. 2026 Mar 2;1272:47–66. doi: 10.3897/zookeys.1272.178506 (PMC12973041; doi:10.3897/zookeys.1272.178506)
Supplement: Supplementary material 3 — Tandem repeat sequences in the mitochondrial control region of Aulacaspis yasumatsui [file zookeys-1272-047_article-178506__-s003.xlsx]

## Sheet: control region
	Table S3 Tandem repeat sequences in the mitochondrial control region of Aulacaspis yasumatsui.
	Indices	Period size	Copy number	Consensus size	Percent matches	Percent indels	Score	A	C	G	T	Entropy
	17421-17746	19	17.3	19	93	2	543	58	4	0	37	1.19
	18045-18109	16	3.7	18	74	22	57	43	3	1	52	1.26
	18184-18239	19	2.9	19	100	0	112	58	3	0	37	1.15
	18176-18236	6	9.8	6	75	7	59	57	3	0	39	1.15
	18592-18656	16	3.7	18	74	22	57	43	3	1	52	1.26
	18731-18786	19	2.9	19	100	0	112	58	3	0	37	1.15
	18723-18783	6	9.8	6	75	7	59	57	3	0	39	1.15
	19139-19203	16	3.7	18	74	22	57	43	3	1	52	1.26
	19278-19333	19	2.9	19	100	0	112	58	3	0	37	1.15
	19270-19330	6	9.8	6	75	7	59	57	3	0	39	1.15
	19684-19748	16	3.7	18	74	22	57	43	3	1	52	1.26
