# Supplementary material for: Unraveling an extreme AT-rich and complex mitochondrial genome: the first complete mitogenome of the species-rich family Diaspididae (Hemiptera, Coccomorpha) and its evolutionary implications
Source: Zookeys. 2026 Mar 2;1272:47–66. doi: 10.3897/zookeys.1272.178506 (PMC12973041; doi:10.3897/zookeys.1272.178506)
Supplement: Supplementary material 4 — Tandem repeat sequences in the mitochondrial repeat region of Aulacaspis yasumatsui [file zookeys-1272-047_article-178506__-s004.xlsx]

## Sheet: Sheet1
	Table S4 Tandem repeat sequences in the mitochondrial repeat region of Aulacaspis yasumatsui.
	Indices	Period size	Copy number	Consensus size	Percent matches	Percent indels	Score	A	C	G	T	Entropy
	5931-5977	17	2.8	17	83	9	60	53	2	0	44	1.12
	6090-6178	31	3	30	76	15	87	64	0	0	35	0.94
	6070-6154	32	2.7	31	78	9	91	65	0	0	34	0.93
	6112-6186	17	4.4	16	78	15	62	57	0	0	42	0.98
	6079-6257	21	8.6	21	67	24	69	64	1	0	34	1.05
	6070-6186	42	2.8	41	76	7	101	63	0	0	36	0.95
	6200-6257	18	3.2	18	76	11	64	72	0	0	27	0.85
	6213-6253	15	2.7	15	88	0	55	75	0	0	24	0.8
	6224-6263	14	2.8	14	88	3	53	75	0	0	25	0.81
	6201-6264	18	3.6	18	76	14	62	70	0	0	29	0.88
	6266-6330	27	2.6	25	77	13	71	55	1	0	43	1.09
	6263-6309	21	2	25	84	15	66	53	2	0	44	1.12
	6292-6360	26	2.7	25	80	10	68	60	1	0	37	1.06
	6351-6473	30	4.1	30	77	14	128	65	0	0	34	0.99
	6385-6434	17	3.1	17	72	16	52	66	2	0	32	1.03
	6695-10618	54	74	54	77	13	2594	56	3	4	34	1.38
	7354-7400	17	2.8	17	83	9	60	53	2	0	44	1.12
	7513-7601	31	3	30	76	15	87	64	0	0	35	0.94
	7493-7577	32	2.7	31	78	9	91	65	0	0	34	0.93
	7535-7609	17	4.4	16	78	15	62	57	0	0	42	0.98
	7502-7680	21	8.6	21	67	24	69	64	1	0	34	1.05
	7493-7609	42	2.8	41	76	7	101	63	0	0	36	0.95
	7623-7680	18	3.2	18	76	11	64	72	0	0	27	0.85
	7636-7676	15	2.7	15	88	0	55	75	0	0	24	0.8
	7647-7686	14	2.8	14	88	3	53	75	0	0	25	0.81
	7624-7687	18	3.6	18	76	14	62	70	0	0	29	0.88
	7689-7753	27	2.6	25	77	13	71	55	1	0	43	1.09
	7686-7732	21	2	25	84	15	66	53	2	0	44	1.12
	7715-7783	26	2.7	25	80	10	68	60	1	0	37	1.06
	7791-7898	30	3.6	29	78	17	114	63	0	0	35	1.01
	7810-7859	17	3.1	17	72	16	52	66	2	0	32	1.03
	7995-8019	1	25	1	100	0	50	100	0	0	0	0
	8831-8877	17	2.8	17	83	9	60	53	2	0	44	1.12
	8990-9078	31	3	30	76	15	87	64	0	0	35	0.94
	8970-9054	32	2.7	31	78	9	91	65	0	0	34	0.93
	9012-9086	17	4.4	16	78	15	62	57	0	0	42	0.98
	8979-9157	21	8.6	21	67	24	69	64	1	0	34	1.05
	8970-9086	42	2.8	41	76	7	101	63	0	0	36	0.95
	9100-9157	18	3.2	18	76	11	64	72	0	0	27	0.85
	9113-9153	15	2.7	15	88	0	55	75	0	0	24	0.8
	9124-9163	14	2.8	14	88	3	53	75	0	0	25	0.81
	9101-9164	18	3.6	18	76	14	62	70	0	0	29	0.88
	9166-9230	27	2.6	25	77	13	71	55	1	0	43	1.09
	9163-9209	21	2	25	84	15	66	53	2	0	44	1.12
	9192-9260	26	2.7	25	80	10	68	60	1	0	37	1.06
	9251-9373	30	4.1	30	77	14	128	65	0	0	34	0.99
	9285-9334	17	3.1	17	72	16	52	66	2	0	32	1.03
	10632-10678	17	2.8	17	83	9	60	53	2	0	44	1.12
