# Supplementary material for: Unraveling an extreme AT-rich and complex mitochondrial genome: the first complete mitogenome of the species-rich family Diaspididae (Hemiptera, Coccomorpha) and its evolutionary implications
Source: Zookeys. 2026 Mar 2;1272:47–66. doi: 10.3897/zookeys.1272.178506 (PMC12973041; doi:10.3897/zookeys.1272.178506)
Supplement: Supplementary material 5 — Codon usage of protein-coding genes in Aulacaspis yasumatsui mitogenome [file zookeys-1272-047_article-178506__-s005.xlsx]

## Sheet: Sheet1
	Table S5 Codon usage of protein-coding genes in Aulacaspis yasumatsui mitochondrial genome.
	AA	Codon	Count	RSCU
	Ala	GCU	5	1.18
	Ala	GCA	11	2.59
	Ala	GCC	1	0.24
	Ala	GCG	0	0
	Arg	CGA	14	2.33
	Arg	CGU	9	1.5
	Arg	CGG	1	0.17
	Arg	CGC	0	0
	Asn	AAU	392	1.94
	Asn	AAC	13	0.06
	Asp	GAU	40	1.9
	Asp	GAC	2	0.1
	Cys	UGU	10	1.82
	Cys	UGC	1	0.18
	Gln	CAA	35	2
	Gln	CAG	0	0
	Glu	GAA	45	1.96
	Glu	GAG	1	0.04
	Gly	GGA	28	2.07
	Gly	GGU	25	1.85
	Gly	GGG	0	0
	Gly	GGC	1	0.07
	His	CAU	31	1.88
	His	CAC	2	0.12
	Ile	AUU	524	1.96
	Ile	AUC	11	0.04
	Leu1	CUA	3	0.04
	Leu1	CUU	5	0.06
	Leu1	CUC	0	0
	Leu1	CUG	0	0
	Leu2	UUA	461	5.76
	Leu2	UUG	11	0.14
	Lys	AAA	196	1.97
	Lys	AAG	3	0.03
	Met	AUA	482	1.95
	Met	AUG	12	0.05
	Phe	UUU	472	1.95
	Phe	UUC	11	0.05
	Pro	CCA	21	1.87
	Pro	CCU	24	2.13
	Pro	CCC	0	0
	Pro	CCG	0	0
	Ser1	AGA	37	1.55
	Ser1	AGU	20	0.84
	Ser1	AGG	1	0.04
	Ser1	AGC	0	0
	Ser2	UCA	77	3.23
	Ser2	UCU	55	2.3
	Ser2	UCC	0	0
	Ser2	UCG	1	0.04
	Thr	ACA	39	2.29
	Thr	ACU	25	1.47
	Thr	ACC	2	0.12
	Thr	ACG	2	0.12
	Trp	UGA	55	2
	Trp	UGG	0	0
	Tyr	UAU	185	1.93
	Tyr	UAC	7	0.07
	Val	GUU	16	1.73
	Val	GUA	21	2.27
	Val	GUG	0	0
	Val	GUC	0	0
